# Supplementary material for: Potential Anti-Mycobacterium tuberculosis Activity of Plant Secondary Metabolites: Insight with Molecular Docking Interactions
Source: Antioxidants (Basel). 2021 Dec 14;10(12):1990. doi: 10.3390/antiox10121990 (PMC8750514; doi:10.3390/antiox10121990)
Supplement: Supplementary file 1 [file antioxidants-10-01990-s001.zip]

Archive with 1 entries (1 files):
- antioxidants-1430985-supplementary.pdf
